# Supplementary material for: Changes in the Stress Response and Fitness of Hybrids Between Transgenic Soybean and Wild-Type Plants Under Heat Stress
Source: Plants (Basel). 2025 Feb 19;14(4):622. doi: 10.3390/plants14040622 (PMC11860058; doi:10.3390/plants14040622)
Supplement: Supplementary file 1 [file plants-14-00622-s001.zip]

Archive with 5 entries (5 files):
- Figure S1-A.tif
- Figure S1-B.tif
- Figure S1-C.tif
- Figure S1-D.tif
- Figure S2.tif
